# Supplementary material for: Is Distant Extension Always Upset? Neural Evidence of Empathy and Brand Association Affect Distant Extension Evaluation
Source: Front Psychol. 2022 Feb 1;13:804797. doi: 10.3389/fpsyg.2022.804797 (PMC8844498; doi:10.3389/fpsyg.2022.804797)
Supplement: Supplementary file 1 [file Data_Sheet_1.zip]

Archive with 2 entries (2 files):
- N2 data.xlsx
- P3 data.xlsx
