# Supplementary material for: Is Distant Extension Always Upset? Neural Evidence of Empathy and Brand Association Affect Distant Extension Evaluation
Source: Front Psychol. 2022 Feb 1;13:804797. doi: 10.3389/fpsyg.2022.804797 (PMC8844498; doi:10.3389/fpsyg.2022.804797)
Supplement: Supplementary file 1 [file Data_Sheet_1.zip › N2 data.xlsx]

## Sheet: Sheet1
HE group																		LE group
F1		Fz		F2		FC1		FCz		FC2		C1		Cz		C2		F1		Fz		F2		FC1		FCz		FC2		C1		Cz		C2
CSR	CC	CSR	CC	CSR	CC	CSR	CC	CSR	CC	CSR	CC	CSR	CC	CSR	CC	CSR	CC	CSR	CC	CSR	CC	CSR	CC	CSR	CC	CSR	CC	CSR	CC	CSR	CC	CSR	CC	CSR	CC
0.291081	0.9185	0.656644	0.942786	3.10507	4.45221	1.16349	1.56448	0.981486	1.25093	3.09887	4.55083	-0.365946	0.103571	0.366599	2.23155	2.52484	5.26648	-3.71356	-4.22727	-3.87583	-4.01745	-1.76824	-1.71448	-1.60171	-1.47422	-0.657086	-1.07756	-1.59319	-1.69454	-0.890155	-1.04111	0.643352	0.689883	0.15955	-0.398542
0.87879	0.08074	0.883936	-0.584446	0.190805	-0.851055	0.546442	-0.286458	0.194621	-0.496247	0.026433	-1.26829	0.542564	-0.348357	-0.244285	-0.01259	-0.220642	0.266528	-3.36782	2.36783	-4.76475	2.24005	-5.92786	-1.8495	-3.59615	-0.194649	-2.13065	-0.840694	-1.63667	2.68262	-1.66345	-1.06911	6.54411	5.65015	2.98587	4.86162
-0.285477	-0.337315	-0.552543	-0.741818	-0.974972	-1.6809	-0.434874	-0.522434	0.179712	0.214184	-0.455898	-0.708546	0.224832	0.29528	1.23953	0.391946	0.333096	-0.04274	-0.570433	-0.127913	0.568134	1.18916	-0.05296	0.956484	0.010562	0.460658	-0.019846	-0.328366	-0.126858	0.910856	-0.115891	0.329162	0.374988	0.128108	1.23028	1.64892
-0.263705	0.621216	0.026852	0.116501	1.18982	0.502974	-0.222687	0.413953	0.020156	0.370271	1.40153	0.587381	-0.60294	0.191697	1.07458	0.220525	1.39401	0.682652	2.44954	-0.055524	2.73943	0.361358	2.82254	0.131951	-1.24351	-2.37794	-1.87217	-2.41479	-2.5156	-2.01531	-2.60155	-3.41325	-2.88725	-3.11712	-2.37556	-2.60252
-0.307042	-2.34764	-3.60792	-5.84779	1.36833	-3.12283	-0.049708	-2.13696	0.529167	-0.919746	1.52208	-3.26225	-0.441458	-1.56362	-0.046417	0.287065	1.40542	0.011014	-3.06252	-3.58419	-3.19019	-4.29018	-3.23673	-4.31654	-2.97475	-3.87601	-2.96174	-4.41746	-3.07904	-4.14085	-3.12733	-3.56962	-2.83224	-3.80194	-2.68364	-3.63187
-0.545334	-1.5906	-0.282718	-1.98333	-1.25622	-0.535055	-0.810471	-1.21892	-0.914393	-0.994494	-1.44221	-0.519872	-1.17975	-1.0897	1.19527	1.19038	0.874108	1.03168	-2.88606	-2.58013	-2.86834	-2.60855	-2.06795	-1.52313	-3.90046	-2.7823	-3.08973	-2.73986	-1.94834	-1.4745	-4.30368	-3.10694	-3.98012	-3.63915	-2.98236	-2.86828
-1.90884	0.655723	-3.01772	-1.47379	-3.68187	-2.21796	-2.26024	-1.28771	-2.95188	-1.73021	-3.03092	-2.67254	-1.88474	-1.49497	-2.70089	-2.52669	-2.25891	-2.15648	0.556425	-1.28824	0.319439	-0.664436	-2.70966	-1.74945	0.444877	-0.408532	-0.032981	-0.122838	-1.08669	-0.223557	0.782844	0.394783	0.918947	1.10048	0.140401	0.210849
5.83661	8.27922	6.14231	8.44502	7.40396	7.94986	5.93236	9.20061	5.99311	8.01269	5.9187	7.85987	3.71651	5.92609	6.0945	6.26317	5.65249	5.22853	-0.588465	-1.64348	-1.32719	-1.82743	-0.854616	-0.39088	-0.603067	0.66887	-0.691069	0.403431	-1.61879	-0.116368	0.32374	1.85965	-0.525351	1.8398	0.878158	2.86322
0.930695	0.863624	1.11084	0.915521	0.558319	0.73817	-0.364976	-0.405737	-0.308933	-0.477536	0.145755	-0.151566	-0.229461	-0.73554	-0.45061	-1.01535	0.006015	-0.73519	2.0883	0.58828	-0.60689	-0.721682	-1.34183	-1.22747	0.039892	-0.440842	-1.72283	-1.35388	-1.51297	-1.19387	-0.789532	-0.896394	-2.01208	-1.4873	-1.49626	-1.05215
-3.54605	-1.51089	-3.00131	-2.03423	-2.22968	-2.1094	-3.25797	-1.13466	-2.89758	-2.66966	-1.38215	-1.86678	-0.549216	-1.06821	0.410901	-1.14986	-0.219164	-1.5266	-2.8104	-2.67953	-3.54914	-3.57519	-3.45425	-3.50044	-3.73971	-3.61621	-3.70571	-3.58611	-3.54349	-3.52193	-2.10047	-1.96887	-3.07301	-2.79292	-2.75343	-1.51311
-2.06851	-1.91379	-3.43996	-1.26991	-3.53648	-1.80718	-1.60259	-1.80929	-2.34601	-1.01452	-2.21881	0.583049	2.05947	1.5233	0.6845	2.36666	-1.33391	0.76807	-1.96189	-3.10113	-3.35867	-4.03001	-4.32168	-4.15687	-4.40918	-4.5276	-5.37578	-5.19022	-4.14719	-3.95351	-3.58387	-3.74626	-3.95049	-3.99458	-3.79519	-3.48759
-4.95778	-6.07342	-5.42296	-6.32454	-5.16737	-5.91946	0.00344	0.039768	-4.2038	-4.25176	-4.16122	-4.45411	0.050653	0.111284	0.868508	1.45287	0.322449	0.876386	-6.47055	-6.40633	-6.94198	-7.8553	0.625827	-13.086	-7.1638	-4.64033	-6.61018	-7.01575	-7.35698	-8.16403	-8.73045	-6.96619	-8.52975	-7.48756	-8.53572	-8.11804
-3.88073	-1.10235	-3.49727	-0.672378	-3.89456	-0.199032	-0.940369	2.05449	-1.46236	0.735119	-2.15189	1.32833	1.3864	2.0229	-0.795518	-0.473	0.172151	0.258089	-2.23292	-2.74375	-2.35087	-2.71158	-2.62008	-2.70973	-1.3637	-1.82058	-3.14457	-4.03053	-2.53817	-2.9747	-1.7678	-1.82229	-1.60016	-2.21969	-1.86525	-2.23523
0.261457	1.16031	-1.38942	-0.77869	-1.30869	-0.674522	-2.86248	-0.24382	-2.12382	0.149026	-2.29903	0.220385	-0.750142	0.412194	-1.50702	1.58834	-1.37439	-0.000253	-5.48352	-3.01741	-3.29181	-2.94669	-2.80823	-2.55953	-2.68766	-2.58607	-3.55609	-3.6187	-3.91518	-4.4834	-1.27202	-2.00655	-2.03982	-2.8194	-1.21958	-2.14995
-3.89121	5.86111	-5.88296	4.28388	-6.02796	4.35878	-1.02815	5.3863	0.687732	6.79866	7.79527	8.33679	-2.78884	7.15178	9.84191	6.94712	9.32871	6.52089	-3.18779	-1.27552	-3.59869	-1.62062	-5.48449	-4.07816	-4.75829	-3.0097	-4.85128	-3.08073	-4.27339	-3.22	-4.58758	-2.81252	-4.72186	-2.99429	-4.58007	-3.42316
-0.24247	-0.693629	-6.60413	-3.91527	-6.26296	-3.34116	5.31235	4.38834	-0.848951	0.077613	2.79583	1.7462	-7.62386	-4.98796	3.62831	2.94575	1.03331	0.96494	-9.06095	-2.54371	-10.4697	-0.998248	-8.66775	-2.8111	-6.68343	-2.32492	-10.2043	-1.21982	-7.05066	-3.06512	-7.45783	-2.83453	-4.61926	-2.47005	-7.01563	-2.77168
0.37723	0.757806	0.164947	0.668647	1.8748	1.60782	0.720333	0.843545	-2.30918	-0.70494	1.39184	1.085	-0.711864	-0.220176	-1.60657	-1.00013	-0.980807	-0.626465	-4.44052	-4.85095	-4.81998	-3.45971	-4.26892	-3.08937	-3.76897	-4.55098	-4.81452	-4.08984	-4.17623	-3.32139	-2.75626	-1.58885	-2.39049	-0.863613	-1.91617	-0.290452
8.27351	6.26614	9.03825	6.56252	9.8151	7.17409	8.23891	7.34769	10.2785	8.68975	9.7139	7.48206	8.52172	8.2852	10.9266	8.61726	9.47133	7.42373	-7.16481	-7.79833	-7.9192	-8.04912	-4.63194	-3.55586	-7.56567	-8.55611	-7.40961	-7.63144	-3.3262	-3.12807	-3.63184	-3.53928	-5.8225	-6.29432	1.21793	-0.020363
4.04579	4.54125	1.68497	9.19589	0.822857	7.32522	3.51022	4.54182	6.28715	3.53233	3.09357	4.49763	5.25067	4.01715	5.86672	4.11734	1.73517	0.907694	-3.22885	1.86783	-2.83312	1.53118	0.407887	3.00495	-1.20994	0.699855	-1.26013	1.20397	0.763211	2.40774	-0.307346	1.00162	1.14266	2.57828	0.20461	0.850172
3.41197	1.82902	4.63602	3.62038	4.10983	3.60585	0.605068	0.691711	1.49142	0.743759	4.47575	3.87895	0.974915	-0.458401	-0.107259	0.11687	1.81955	1.94274	-7.35154	-3.33811	-7.11902	-3.55409	-6.16966	-2.52336	-4.78749	-2.19788	-5.05173	-1.36843	-3.24592	-0.822712	-1.71167	-1.34112	-1.1549	-1.31102	-0.156462	-0.146347
