# Supplementary material for: Is Distant Extension Always Upset? Neural Evidence of Empathy and Brand Association Affect Distant Extension Evaluation
Source: Front Psychol. 2022 Feb 1;13:804797. doi: 10.3389/fpsyg.2022.804797 (PMC8844498; doi:10.3389/fpsyg.2022.804797)
Supplement: Supplementary file 1 [file Data_Sheet_1.zip › P3 data.xlsx]

## Sheet: Sheet1
HE group																		LE group
C1		Cz		C2		CP1		CPz		CP2		P1		Pz		P2		C1		Cz		C2		CP1		CPz		CP2		P1		Pz		P2
CSR	CC	CSR	CC	CSR	CC	CSR	CC	CSR	CC	CSR	CC	CSR	CC	CSR	CC	CSR	CC	CSR	CC	CSR	CC	CSR	CC	CSR	CC	CSR	CC	CSR	CC	CSR	CC	CSR	CC	CSR	CC
-1.61878	-1.06414	0.188851	1.32221	1.45804	1.99914	-0.707432	-0.566	2.80378	2.35971	2.91804	2.38207	0.572095	-0.473929	0.138581	0.062929	-0.156013	0.506857	-1.18824	-0.55462	0.163916	-0.239235	-1.94787	-0.884281	0.070759	-0.267035	0.936245	0.797698	0.159676	-0.356067	0.460734	-0.158175	0.280442	-0.22169	-0.54458	-0.451726
-1.21112	-1.44936	1.10589	1.16684	0.44068	0.7909	-0.146847	-0.282187	0.945737	1.12044	1.07145	1.38118	0.558241	0.522049	0.465045	0.49134	1.13129	1.25064	-2.08722	-1.79951	1.99066	2.23555	-0.287266	2.38173	0.112563	0.851017	1.92634	1.76575	1.37948	0.931846	2.09233	1.76929	0.57707	1.74609	2.04471	2.1056
-0.558975	-1.11002	-0.219384	-0.0432	-0.418806	-0.496581	0.15862	0.167505	-0.108518	0.097782	0.108999	0.238579	0.357124	0.803682	0.368479	0.34545	-1.30462	-0.057845	0.424216	-0.30084	-0.792332	-0.850659	-0.749217	-1.41025	-1.46693	-0.229766	-0.573603	-0.196579	-0.385691	-0.107826	-0.28532	0.477471	-0.772682	-0.13868	-0.91098	-1.3381
0.304031	0.649871	-0.151384	-1.42185	0.114796	-1.70596	0.058121	0.102917	-0.142299	-1.31053	-0.308446	-1.19336	-0.151562	-0.019467	-0.1596	0.06761	-0.230658	-1.35127	0.023109	-0.773687	-0.149985	-1.05279	-0.203832	-0.879372	0.136842	-0.141655	-0.542253	-0.706266	-0.26063	-0.403459	0.219107	0.525247	-0.159013	0.118309	-0.480905	-0.29239
0.131375	-1.87326	0.19325	0.494239	1.51125	-0.817609	1.45425	1.67315	0.2555	0.4175	0.709625	-0.166196	0.637625	1.83891	0.25825	1.86402	0.307875	0.516848	-0.547906	-0.067661	-0.964732	-0.726167	-1.14071	-0.304433	-0.765738	-0.872589	-1.54812	-1.81436	-1.67173	-1.3272	-0.631469	-0.826331	-0.942394	-1.21416	-0.971196	-1.1379
-0.25221	0.401046	-0.179499	-0.478586	-0.453135	-0.646053	-0.099891	0.125775	-0.314613	-0.889005	-0.424296	-0.991105	-0.213263	-1.04369	-0.463163	-0.586068	-0.42453	-0.703401	0.264111	0.36985	-0.842475	-0.541451	-1.49303	-0.894998	-0.161746	0.235931	-0.99109	-0.506385	-1.2034	-0.716926	0.14244	0.136994	-0.986798	-0.448462	-1.0486	-0.424052
0.88041	0.356733	0.780585	-0.5751	0.266822	-0.820613	0.858009	-0.239857	0.99522	-0.355762	0.774914	-0.80434	1.92468	0.245737	1.12333	-0.416665	0.848674	-0.484081	-0.964217	0.172792	-1.48967	0.495199	-1.30167	0.971622	-0.032705	1.95904	0.325598	2.34697	-0.221037	2.15435	2.24247	4.69247	1.84265	3.48152	1.84516	3.43978
3.03632	5.40672	5.36588	5.74747	5.88632	5.34896	6.43414	4.94116	5.25986	3.58208	5.23157	2.63576	3.41884	3.68546	3.85293	1.81638	3.80073	1.74693	-2.09339	-1.47756	-3.0776	-2.13589	-3.29812	-2.4937	-0.378453	-0.012817	-2.27072	-1.76971	-2.13219	-1.7617	0.192734	0.820903	0.038402	0.630162	-0.433748	0.392839
2.13475	3.42267	2.07899	3.39327	2.005	2.78249	2.08262	2.63372	2.10727	2.31008	1.9272	2.09877	1.60445	1.43569	1.1947	0.824414	1.21303	0.820305	-0.368233	-0.279602	-0.772826	-0.931909	-0.427058	-0.566683	-0.275979	-0.128681	-0.183626	-0.227022	-0.146552	-0.197556	0.140071	-0.164461	0.222794	-0.133561	0.206083	-0.125133
4.08978	0.470665	4.9356	-0.258851	4.10025	-0.539	4.6208	3.17245	2.6479	0.160577	2.74804	0.37277	1.60765	0.020291	2.17373	0.048241	2.38482	0.097778	0.427251	0.421014	0.009635	-0.195422	-0.251072	-0.547208	0.463163	0.43142	0.317356	0.01832	0.072065	-0.560679	0.519905	0.30634	0.363063	-0.255145	0.361606	-0.307083
2.74964	1.04238	0.140823	0.957646	-1.60786	-1.26831	0.064988	0.038046	1.64509	0.749319	0.73506	-0.112504	3.58413	1.68632	1.6059	0.670495	0.231261	0.151509	-0.741436	-0.404261	-0.771427	-0.562772	-1.20221	-0.74965	-0.533898	-0.391084	-0.808088	-0.920433	-0.287395	-0.782063	-0.054538	-0.237706	0.091767	-0.250581	-1.08299	-0.96682
0.811446	2.69474	2.96375	6.07037	2.41753	5.67234	2.09157	3.36105	2.48863	6.65134	2.86485	6.35843	2.00785	8.6847	2.76252	6.60386	3.01064	6.22775	-5.57341	-3.43486	-5.05924	-3.75269	-5.27642	-4.50427	-5.38435	2.4201	-4.13898	5.11363	-1.81033	0.864136	-0.584818	3.09454	-0.294747	3.18221	-0.098246	3.02898
2.98728	-0.531883	0.771592	-3.00179	1.84681	-2.06208	1.82178	-3.60928	5.22558	-0.055967	3.64366	0.685223	7.79357	4.41763	3.11349	0.398194	4.6417	1.59826	0.372837	-0.318522	1.95317	0.603208	2.22507	1.09651	2.42652	0.623334	2.93024	1.53864	2.54689	1.25869	1.79156	1.46297	2.70805	1.62	2.411	1.1847
-5.61165	-7.78545	2.04156	3.85659	1.53142	1.87315	0.692321	1.47959	0.38425	1.0085	1.66138	1.0912	1.90882	1.79781	1.55075	1.50371	1.18051	0.500807	-0.35593	-0.866418	-0.609479	-0.883577	0.45219	0.232476	-0.078623	-1.18603	-1.12007	-1.42024	1.09882	0.788204	0.522529	0.544875	-0.29644	-0.46208	0.990916	1.20324
-3.89275	10.4464	12.2995	5.62683	11.7772	5.05935	2.6344	0.602536	9.02343	2.64138	9.47271	2.83134	0.751154	-1.35501	11.2919	1.11539	6.61213	0.043139	-2.31221	-1.45596	-2.27292	-1.72671	-2.38579	-2.30091	-1.89811	-0.457341	-3.30255	-1.85655	-2.64308	-1.88318	-3.17431	-3.13802	-1.56305	0.16089	-1.57598	-0.147142
-12.941	-10.0966	6.15914	3.1426	1.48211	0.246319	4.16059	2.3269	3.17868	1.44149	4.56456	2.11672	11.6633	8.7294	5.70275	3.7103	6.31918	4.26162	-8.32953	-4.23973	-4.3776	6.4685	-7.18117	-11.2494	-8.36243	-3.56883	-7.03747	-2.65717	-6.73515	-2.29246	-2.131	-2.77666	-3.35611	-0.520893	-3.00531	-1.11306
0.964584	0.197116	1.1287	-0.544508	1.016	-0.258362	0.869488	0.216848	0.581092	-1.12269	0.41471	-0.296233	0.429181	-0.103071	0.548418	0.085076	0.259754	-0.030693	0.416479	2.43703	-0.82609	1.19327	-0.860819	0.995068	0.235745	1.53007	-0.578073	1.41018	-0.979814	0.879508	1.89819	1.39171	0.520996	1.84013	-0.495574	1.26736
9.62482	7.07345	11.9972	8.02275	10.8314	7.20673	9.13112	6.82792	6.10213	3.26433	10.3974	6.87079	8.20785	5.14825	5.06345	2.5107	10.3763	6.80019	-2.47445	-2.73881	-5.15057	-5.77732	2.59058	0.075266	1.23856	0.521343	4.20205	2.92169	4.02388	1.99396	3.16709	3.0466	4.10229	3.8986	5.15179	4.49096
5.08712	6.51194	5.14576	3.76606	1.62273	0.342679	2.6824	3.56459	3.38125	2.42352	1.50747	0.533377	0.877211	0.31297	1.76572	0.133981	0.553962	-0.693357	4.00896	4.50781	7.7405	8.11208	5.09876	5.2622	5.1601	4.63854	5.97208	6.86515	5.63001	6.27076	4.18416	4.31361	5.32731	6.05967	4.93526	5.54397
-2.01174	-3.39339	-0.24016	0.759146	2.00383	2.45409	-1.16684	-2.29954	-3.38108	-2.86805	0.543983	1.69148	-2.09013	-1.97084	-3.43564	-3.42559	-0.479834	-0.213665	0.451013	1.03455	1.16816	0.810636	0.919414	0.811618	4.0098	4.05899	1.33544	2.33218	2.36157	1.39743	3.46341	2.51022	3.4012	2.26129	3.22991	1.70225
